# Supplementary material for: Quinoxalin-2-yl o-tolyl ether
Source: Acta Crystallogr Sect E Struct Rep Online. 2008 Aug 23;64(Pt 9):o1821. doi: 10.1107/S1600536808026810 (PMC2960597; doi:10.1107/S1600536808026810)
Supplement: Supplementary file 1 [file e-64-o1821-sup1.cif]

##############################################################################
###                                                                        ###
###        Electronic paper (Acta Crystallographica Section E)             ###
###                                                                        ###
##############################################################################
#                                                                            #
# This CIF contains the data in a paper accepted for publication in Acta     #
# Crystallographica Section E. It conforms to the requirements of Notes      #
# for Authors for Section E, and has been peer reviewed under the auspices   #
# of the IUCr Commission on Journals.                                        #
#                                                                            #
# Full details of the Crystallographic Information File format               #
# are given in the paper "The Crystallographic Information File (CIF):       #
# a New Standard Archive File for Crystallography" by S. R. Hall, F. H.      #
# Allen and I. D. Brown [Acta Cryst. (1991), A47, 655-685].                  #
#                                                                            #
# The current version of the core CIF dictionary is obtainable from          #
# ftp://ftp.iucr.org/pub/cif_core.dic. The current version number is 2.4.    #
#                                                                            #
# Software is freely available for graphical display of the structure(s) in  #
# this CIF.  For information consult the CIF home page http://www.iucr.org/  #
# cif/home.html                                                              #
#                                                                            #
# This file may be used for bona fide research purposes within the           #
# scientific community so long as proper attribution is given to the journal # 
# article from which it was obtained.                                        #
#                                                                            #
##############################################################################
                                             
data_global
_audit_creation_method     SHELXL-97
_journal_date_recd_electronic     2008-08-12
_journal_date_accepted     2008-08-19
_journal_name_full     'Acta Crystallographica, Section E'
_journal_year     2008
_journal_volume     64
_journal_issue      9
_journal_page_first     o1821
_journal_page_last     o1821
_journal_paper_category     QO
_journal_coeditor_code     BT2769
_publ_contact_author
;
     Dr. Seik Weng Ng
     Department of Chemistry
     University of Malaya
     50603 Kuala Lumpur
     Malaysia
;
_publ_contact_author_email     seikweng@um.edu.my
_publ_contact_author_fax     '03 7967 4193'
_publ_contact_author_phone     '03 7967 6778'
_publ_section_title
;
Quinoxalin-2-yl <i>o</i>-tolyl ether
;
loop_
    _publ_author_name
    _publ_author_address
    'Hassan, Nor Duha'
;
Department of Chemistry
University of Malaya
50603 Kuala Lumpur
Malaysia
;
    'Tajuddin, Hairul Anuar'
;
Department of Chemistry
University of Malaya
50603 Kuala Lumpur
Malaysia
;
    'Abdullah, Zanariah'
;
Department of Chemistry
University of Malaya
50603 Kuala Lumpur
Malaysia
;
    'Ng, Seik Weng'
;
Department of Chemistry
University of Malaya
50603 Kuala Lumpur
Malaysia
;
_publ_section_synopsis     .
data_I
_audit_creation_method     SHELXL-97
_chemical_name_systematic
;
Quinoxalin-2-yl <i>o</i>-tolyl ether
;
_chemical_name_common     ?
_chemical_formula_moiety     'C15 H12 N2 O'
_chemical_formula_sum     'C15 H12 N2 O'
_chemical_formula_weight     236.27
_chemical_melting_point     ?
_symmetry_cell_setting     Monoclinic
_symmetry_space_group_name_H-M     'P 21/m'
_symmetry_space_group_name_Hall     '-P 2yb'
loop_
    _symmetry_equiv_pos_as_xyz
    'x, y, z'
    '-x, y+1/2, -z'
    '-x, -y, -z'
    'x, -y-1/2, z'
_cell_length_a     7.874(2)
_cell_length_b     7.4130(10)
_cell_length_c     10.596(2)
_cell_angle_alpha     90.00
_cell_angle_beta     108.332(3)
_cell_angle_gamma     90.00
_cell_volume     587.1(2)
_cell_formula_units_Z     2
_cell_measurement_reflns_used     756
_cell_measurement_theta_min     2.7
_cell_measurement_theta_max     24.6
_cell_measurement_temperature     100(2)
_exptl_crystal_description     Block
_exptl_crystal_colour     Colorless
_exptl_crystal_size_max     0.20
_exptl_crystal_size_mid     0.20
_exptl_crystal_size_min     0.08
_exptl_crystal_density_diffrn     1.337
_exptl_crystal_density_meas     ?
_exptl_crystal_density_method     'not measured'
_exptl_crystal_F_000     248
_exptl_absorpt_coefficient_mu     0.086
_exptl_absorpt_correction_type     None
_exptl_absorpt_process_details     ?
_exptl_absorpt_correction_T_min     ?
_exptl_absorpt_correction_T_max     ?
_diffrn_ambient_temperature     100(2)
_diffrn_radiation_type     MoK\a
_diffrn_radiation_wavelength     0.71073
_diffrn_radiation_source     'fine-focus sealed tube'
_diffrn_radiation_monochromator     graphite
_diffrn_measurement_device_type     'Bruker SMART APEX diffractometer'
_diffrn_measurement_method     '\w scans'
_diffrn_detector_area_resol_mean     ?
_diffrn_reflns_number     3392
_diffrn_reflns_av_R_equivalents     0.0265
_diffrn_reflns_av_sigmaI/netI     0.0336
_diffrn_reflns_theta_min     2.02
_diffrn_reflns_theta_max     27.50
_diffrn_reflns_theta_full     27.50
_diffrn_measured_fraction_theta_max     0.994
_diffrn_measured_fraction_theta_full     0.994
_diffrn_reflns_limit_h_min     -10
_diffrn_reflns_limit_h_max     8
_diffrn_reflns_limit_k_min     -9
_diffrn_reflns_limit_k_max     8
_diffrn_reflns_limit_l_min     -12
_diffrn_reflns_limit_l_max     13
_diffrn_standards_number     0
_diffrn_standards_interval_count     0
_diffrn_standards_interval_time     0
_diffrn_standards_decay_%     0
_reflns_number_total     1443
_reflns_number_gt     1032
_reflns_threshold_expression     I>2\s(I)
_refine_ls_structure_factor_coef     Fsqd
_refine_ls_matrix_type     full
_refine_ls_R_factor_all     0.0890
_refine_ls_R_factor_gt     0.0651
_refine_ls_wR_factor_gt     0.1626
_refine_ls_wR_factor_ref     0.1833
_refine_ls_goodness_of_fit_ref     1.028
_refine_ls_restrained_S_all     1.028
_refine_ls_number_reflns     1443
_refine_ls_number_parameters     119
_refine_ls_number_restraints     0
_refine_ls_hydrogen_treatment     constr
_refine_ls_weighting_scheme     calc
_refine_ls_weighting_details
         'calc w=1/[\s^2^(Fo^2^)+(0.0776P)^2^+0.4106P] where P=(Fo^2^+2Fc^2^)/3'
_atom_sites_solution_hydrogens     geom
_atom_sites_solution_primary     direct
_atom_sites_solution_secondary     difmap
_refine_ls_shift/su_max     0.001
_refine_ls_shift/su_mean     0.001
_refine_diff_density_max     0.236
_refine_diff_density_min     -0.309
_refine_ls_extinction_method     none
_refine_ls_extinction_coef     ?
loop_
    _atom_type_symbol
    _atom_type_description
    _atom_type_scat_dispersion_real
    _atom_type_scat_dispersion_imag
    _atom_type_scat_source
    'C' 'C' 0.0033 0.0016
                         'International Tables Vol C Tables 4.2.6.8 and 6.1.1.4'
    'H' 'H' 0.0000 0.0000
                         'International Tables Vol C Tables 4.2.6.8 and 6.1.1.4'
    'N' 'N' 0.0061 0.0033
                         'International Tables Vol C Tables 4.2.6.8 and 6.1.1.4'
    'O' 'O' 0.0106 0.0060
                         'International Tables Vol C Tables 4.2.6.8 and 6.1.1.4'
_computing_data_collection     'APEX2 software (Bruker, 2007)'
_computing_cell_refinement     'SAINT (Bruker, 2007)'
_computing_data_reduction     SAINT
_computing_structure_solution     'SHELXS-97 (Sheldrick, 2008)'
_computing_structure_refinement     'SHELXL-97 (Sheldrick, 2008)'
_computing_molecular_graphics     'X-Seed (Barbour, 2001)'
_computing_publication_material     'publCIF (Westrip, 2008)'
loop_
    _atom_site_type_symbol
    _atom_site_label
    _atom_site_fract_x
    _atom_site_fract_y
    _atom_site_fract_z
    _atom_site_U_iso_or_equiv
    _atom_site_adp_type
    _atom_site_calc_flag
    _atom_site_refinement_flags
    _atom_site_occupancy
    _atom_site_disorder_assembly
    _atom_site_disorder_group
    O O1 0.1778(2) 0.2500 0.64890(18) 0.0405(6) Uani d S 1 . .
    N N1 0.4752(3) 0.2500 0.7791(2) 0.0552(9) Uani d S 1 . .
    N N2 0.3518(3) 0.2500 0.9997(2) 0.0479(8) Uani d S 1 A .
    C C1 0.2266(3) 0.1943(3) 0.5368(2) 0.0256(8) Uani d PG 0.50 A -1
    C C2 0.2256(5) 0.0171(3) 0.4936(3) 0.047(2) Uani d PG 0.50 A -1
    H H2 0.2002 -0.0787 0.5445 0.056 Uiso calc PR 0.50 A -1
    C C3 0.2619(5) -0.0199(3) 0.3761(3) 0.0473(11) Uani d PG 0.50 A -1
    H H3 0.2612 -0.1410 0.3466 0.057 Uiso calc PR 0.50 A -1
    C C4 0.2991(4) 0.1203(4) 0.3017(2) 0.0417(12) Uani d PG 0.50 A -1
    H H4 0.3239 0.0950 0.2213 0.050 Uiso calc PR 0.50 A -1
    C C5 0.3000(3) 0.2975(3) 0.3449(2) 0.0345(15) Uani d PG 0.50 A -1
    H H5 0.3255 0.3933 0.2940 0.041 Uiso calc PR 0.50 A -1
    C C6 0.2638(3) 0.3345(3) 0.4624(3) 0.0313(8) Uani d PG 0.50 A -1
    C C7 0.2599(11) 0.5228(12) 0.5056(7) 0.0496(17) Uani d P 0.50 A -1
    H H7A 0.3449 0.5946 0.4761 0.074 Uiso calc PR 0.50 A -1
    H H7B 0.2932 0.5272 0.6028 0.074 Uiso calc PR 0.50 A -1
    H H7C 0.1391 0.5719 0.4666 0.074 Uiso calc PR 0.50 A -1
    C C8 0.3083(3) 0.2500 0.7686(2) 0.0300(6) Uani d S 1 A .
    C C9 0.2449(4) 0.2500 0.8784(3) 0.0393(8) Uani d S 1 . .
    H H9 0.1194 0.2500 0.8633 0.047 Uiso calc SR 1 A .
    C C10 0.5314(3) 0.2500 1.0167(2) 0.0284(6) Uani d S 1 . .
    C C11 0.6553(4) 0.2500 1.1448(3) 0.0429(8) Uani d S 1 A .
    H H11 0.6135 0.2500 1.2197 0.051 Uiso calc SR 1 . .
    C C12 0.8343(4) 0.2500 1.1638(3) 0.0398(8) Uani d S 1 . .
    H H12 0.9169 0.2500 1.2513 0.048 Uiso calc SR 1 A .
    C C13 0.8952(4) 0.2500 1.0547(3) 0.0631(12) Uani d S 1 A .
    H H13 1.0201 0.2500 1.0674 0.076 Uiso calc SR 1 . .
    C C14 0.7769(4) 0.2500 0.9289(3) 0.0889(19) Uani d S 1 . .
    H H14 0.8209 0.2500 0.8551 0.107 Uiso calc SR 1 A .
    C C15 0.5922(3) 0.2500 0.9066(3) 0.0378(7) Uani d S 1 A .
loop_
    _atom_site_aniso_label
    _atom_site_aniso_U_11
    _atom_site_aniso_U_22
    _atom_site_aniso_U_33
    _atom_site_aniso_U_12
    _atom_site_aniso_U_13
    _atom_site_aniso_U_23
    O1 0.0199(9) 0.0771(16) 0.0236(9) 0.000 0.0055(7) 0.000
    N1 0.0196(11) 0.123(3) 0.0224(12) 0.000 0.0065(9) 0.000
    N2 0.0248(12) 0.093(2) 0.0270(12) 0.000 0.0090(9) 0.000
    C1 0.0198(14) 0.033(2) 0.0229(16) 0.0038(12) 0.0051(12) 0.0008(12)
    C2 0.057(4) 0.056(5) 0.031(3) 0.004(3) 0.018(3) 0.002(3)
    C3 0.072(3) 0.041(3) 0.032(2) 0.015(2) 0.021(2) 0.0047(19)
    C4 0.040(2) 0.064(4) 0.024(2) 0.015(2) 0.0142(17) 0.002(2)
    C5 0.0231(15) 0.054(5) 0.0263(17) -0.0015(15) 0.0075(13) 0.0121(16)
    C6 0.0175(15) 0.0301(19) 0.039(2) -0.0008(15) -0.0015(15) 0.0020(17)
    C7 0.055(3) 0.037(3) 0.054(4) -0.001(3) 0.013(3) 0.008(3)
    C8 0.0220(12) 0.0435(16) 0.0233(12) 0.000 0.0053(10) 0.000
    C9 0.0188(12) 0.069(2) 0.0304(14) 0.000 0.0084(11) 0.000
    C10 0.0230(12) 0.0369(15) 0.0259(13) 0.000 0.0086(10) 0.000
    C11 0.0303(14) 0.076(2) 0.0227(13) 0.000 0.0093(11) 0.000
    C12 0.0265(14) 0.065(2) 0.0243(13) 0.000 0.0020(11) 0.000
    C13 0.0211(14) 0.137(4) 0.0291(15) 0.000 0.0053(12) 0.000
    C14 0.0238(15) 0.221(6) 0.0247(16) 0.000 0.0111(13) 0.000
    C15 0.0218(13) 0.067(2) 0.0236(13) 0.000 0.0063(10) 0.000
loop_
    _geom_bond_atom_site_label_1
    _geom_bond_atom_site_label_2
    _geom_bond_site_symmetry_2
    _geom_bond_distance
    _geom_bond_publ_flag
    O1 C8 . 1.359(3) ?
    O1 C1 . 1.420(3) ?
    O1 C1 4_565 1.420(3) ?
    N1 C8 . 1.283(3) ?
    N1 C15 . 1.375(3) ?
    N2 C9 . 1.296(4) ?
    N2 C10 . 1.369(3) ?
    C1 C2 . 1.3900 ?
    C1 C6 . 1.3900 ?
    C2 C3 . 1.3900 ?
    C2 H2 . 0.9500 ?
    C3 C4 . 1.3900 ?
    C3 H3 . 0.9500 ?
    C4 C5 . 1.3900 ?
    C4 H4 . 0.9500 ?
    C5 C6 . 1.3900 ?
    C5 H5 . 0.9500 ?
    C6 C7 . 1.472(9) ?
    C7 H7A . 0.9800 ?
    C7 H7B . 0.9800 ?
    C7 H7C . 0.9800 ?
    C8 C9 . 1.402(4) ?
    C9 H9 . 0.9500 ?
    C10 C15 . 1.392(4) ?
    C10 C11 . 1.400(4) ?
    C11 C12 . 1.360(4) ?
    C11 H11 . 0.9500 ?
    C12 C13 . 1.384(4) ?
    C12 H12 . 0.9500 ?
    C13 C14 . 1.365(4) ?
    C13 H13 . 0.9500 ?
    C14 C15 . 1.398(4) ?
    C14 H14 . 0.9500 ?
loop_
    _geom_angle_atom_site_label_1
    _geom_angle_atom_site_label_2
    _geom_angle_atom_site_label_3
    _geom_angle_site_symmetry_1
    _geom_angle_site_symmetry_3
    _geom_angle
    _geom_angle_publ_flag
    C8 O1 C1 . . 117.19(19) ?
    C8 N1 C15 . . 115.8(2) ?
    C9 N2 C10 . . 116.9(2) ?
    C2 C1 C6 . . 120.0 ?
    C2 C1 O1 . . 125.13(17) ?
    C6 C1 O1 . . 114.68(17) ?
    C1 C2 C3 . . 120.0 ?
    C1 C2 H2 . . 120.0 ?
    C3 C2 H2 . . 120.0 ?
    C2 C3 C4 . . 120.0 ?
    C2 C3 H3 . . 120.0 ?
    C4 C3 H3 . . 120.0 ?
    C5 C4 C3 . . 120.0 ?
    C5 C4 H4 . . 120.0 ?
    C3 C4 H4 . . 120.0 ?
    C4 C5 C6 . . 120.0 ?
    C4 C5 H5 . . 120.0 ?
    C6 C5 H5 . . 120.0 ?
    C5 C6 C1 . . 120.0 ?
    C5 C6 C7 . . 119.7(3) ?
    C1 C6 C7 . . 120.3(3) ?
    N1 C8 O1 . . 122.3(2) ?
    N1 C8 C9 . . 123.4(2) ?
    O1 C8 C9 . . 114.4(2) ?
    N2 C9 C8 . . 122.2(2) ?
    N2 C9 H9 . . 118.9 ?
    C8 C9 H9 . . 118.9 ?
    N2 C10 C15 . . 120.2(2) ?
    N2 C10 C11 . . 120.2(2) ?
    C15 C10 C11 . . 119.6(2) ?
    C12 C11 C10 . . 121.2(3) ?
    C12 C11 H11 . . 119.4 ?
    C10 C11 H11 . . 119.4 ?
    C11 C12 C13 . . 119.4(3) ?
    C11 C12 H12 . . 120.3 ?
    C13 C12 H12 . . 120.3 ?
    C14 C13 C12 . . 120.4(3) ?
    C14 C13 H13 . . 119.8 ?
    C12 C13 H13 . . 119.8 ?
    C13 C14 C15 . . 121.3(3) ?
    C13 C14 H14 . . 119.4 ?
    C15 C14 H14 . . 119.4 ?
    N1 C15 C10 . . 121.5(2) ?
    N1 C15 C14 . . 120.4(2) ?
    C10 C15 C14 . . 118.1(3) ?
loop_
    _geom_torsion_atom_site_label_1
    _geom_torsion_atom_site_label_2
    _geom_torsion_atom_site_label_3
    _geom_torsion_atom_site_label_4
    _geom_torsion_site_symmetry_1
    _geom_torsion_site_symmetry_2
    _geom_torsion_site_symmetry_3
    _geom_torsion_site_symmetry_4
    _geom_torsion
    _geom_torsion_publ_flag
    C8 O1 C1 C2 . . . . 87.53(18) ?
    C1 O1 C1 C2 4_565 . . . -173.48(14) ?
    C8 O1 C1 C6 . . . . -97.56(16) ?
    C1 O1 C1 C6 4_565 . . . 1.43(19) ?
    C6 C1 C2 C3 . . . . 0.0 ?
    O1 C1 C2 C3 . . . . 174.7(2) ?
    C1 C2 C3 C4 . . . . 0.0 ?
    C2 C3 C4 C5 . . . . 0.0 ?
    C3 C4 C5 C6 . . . . 0.0 ?
    C4 C5 C6 C1 . . . . 0.0 ?
    C4 C5 C6 C7 . . . . -178.3(4) ?
    C2 C1 C6 C5 . . . . 0.0 ?
    O1 C1 C6 C5 . . . . -175.2(2) ?
    C2 C1 C6 C7 . . . . 178.2(4) ?
    O1 C1 C6 C7 . . . . 3.0(4) ?
    C15 N1 C8 O1 . . . . 180.0000(10)
                                    ?
    C15 N1 C8 C9 . . . . 0.0000(10)
                                  ?
    C1 O1 C8 N1 . . . . 19.09(12) ?
    C1 O1 C8 N1 4_565 . . . -19.09(12) ?
    C1 O1 C8 C9 . . . . -160.91(12) ?
    C1 O1 C8 C9 4_565 . . . 160.91(12) ?
    C10 N2 C9 C8 . . . . 0.000(2) ?
    N1 C8 C9 N2 . . . . 0.000(2) ?
    O1 C8 C9 N2 . . . . 180.0000(10)
                                   ?
    C9 N2 C10 C15 . . . . 0.000(2) ?
    C9 N2 C10 C11 . . . . 180.000(2) ?
    N2 C10 C11 C12 . . . . 180.000(2) ?
    C15 C10 C11 C12 . . . . 0.000(2) ?
    C10 C11 C12 C13 . . . . 0.000(2) ?
    C11 C12 C13 C14 . . . . 0.000(2) ?
    C12 C13 C14 C15 . . . . 0.000(2) ?
    C8 N1 C15 C10 . . . . 0.0000(10)
                                   ?
    C8 N1 C15 C14 . . . . 180.0000(10)
                                     ?
    N2 C10 C15 N1 . . . . 0.000(2) ?
    C11 C10 C15 N1 . . . . 180.0000(10)
                                      ?
    N2 C10 C15 C14 . . . . 180.000(2) ?
    C11 C10 C15 C14 . . . . 0.000(2) ?
    C13 C14 C15 N1 . . . . 180.000(2) ?
    C13 C14 C15 C10 . . . . 0.000(2) ?
