# Supplementary material for: Quinoxalin-2-yl o-tolyl ether
Source: Acta Crystallogr Sect E Struct Rep Online. 2008 Aug 23;64(Pt 9):o1821. doi: 10.1107/S1600536808026810 (PMC2960597; doi:10.1107/S1600536808026810)
Supplement: Supplementary file 2 [file e-64-o1821-Isup2.hkl]

# 
# h,k,l, Fc-squared, Fo-squared, sigma(Fo-squared) and status flag 
# 
data_I
_shelx_title '  P21/m' 
_shelx_refln_list_code          4 
_shelx_F_calc_maximum       91.20 
_exptl_crystal_F_000       248.00 
_reflns_d_resolution_high  0.7696 
 
loop_ 
 _symmetry_equiv_pos_as_xyz 
 'x, y, z' 
 '-x, y+1/2, -z' 
 '-x, -y, -z' 
 'x, -y-1/2, z' 
 
_cell_length_a     7.8740 
_cell_length_b     7.4129 
_cell_length_c    10.5959 
_cell_angle_alpha  90.000 
_cell_angle_beta  108.332 
_cell_angle_gamma  90.000 
 
_shelx_F_squared_multiplier     1.000 
 
loop_ 
 _refln_index_h 
 _refln_index_k 
 _refln_index_l 
 _refln_F_squared_calc 
 _refln_F_squared_meas 
 _refln_F_squared_sigma 
 _refln_observed_status 
   1   0   0      972.89      950.62     12.50 o 
   2   0   0     6233.77     5531.98     69.98 o 
   3   0   0       17.53       18.46      0.70 o 
   4   0   0      340.27      326.44      5.03 o 
   5   0   0       37.48       31.67      1.08 o 
   6   0   0        0.50        1.25      0.92 o 
   7   0   0        5.83        4.65      1.36 o 
   8   0   0        1.81        2.55      1.29 o 
   9   0   0        1.87       -0.13      1.06 o 
   1   1   0     1045.07      963.69      8.82 o 
   2   1   0      202.61      215.12      2.42 o 
   3   1   0     1015.80     1036.07     11.27 o 
   4   1   0      120.97      156.08      2.45 o 
   5   1   0       10.66       14.09      0.57 o 
   6   1   0       11.79       13.16      1.26 o 
   7   1   0       28.80       27.27      3.49 o 
   8   1   0        1.72        2.08      0.85 o 
   9   1   0        0.90        1.19      0.78 o 
   0   2   0     8317.73     6817.51    274.52 o 
   1   2   0      351.44      385.25      5.27 o 
   2   2   0       18.26       17.27      0.72 o 
   3   2   0       80.48       81.35      1.41 o 
   4   2   0       43.63       41.45      1.04 o 
   5   2   0        1.67        2.83      0.64 o 
   6   2   0       74.92       71.45      2.57 o 
   7   2   0       11.72       10.23      1.39 o 
   8   2   0        2.78        3.74      1.18 o 
   9   2   0        2.65        3.34      1.07 o 
   1   3   0      116.51      120.73      2.10 o 
   2   3   0        0.10        0.51      0.20 o 
   3   3   0      240.46      231.59      2.99 o 
   4   3   0        7.61        8.69      0.58 o 
   5   3   0        1.30        0.17      0.30 o 
   6   3   0        0.54        0.63      0.64 o 
   7   3   0        6.59        7.07      1.18 o 
   8   3   0        0.12        0.43      0.71 o 
   9   3   0        1.17        2.26      1.00 o 
   0   4   0     2425.25     2318.14     43.39 o 
   1   4   0       54.75       76.52      1.78 o 
   2   4   0      111.04      112.61      1.95 o 
   3   4   0       54.26       59.82      1.22 o 
   4   4   0        3.31        4.67      0.47 o 
   5   4   0        2.28        2.27      0.46 o 
   6   4   0        6.59        7.06      1.07 o 
   7   4   0        8.01        8.68      2.10 o 
   8   4   0        0.02        0.52      1.18 o 
   1   5   0       19.35       13.11      1.08 o 
   2   5   0        2.54        2.42      0.51 o 
   3   5   0        3.45        6.08      0.79 o 
   4   5   0        1.03        1.54      0.39 o 
   5   5   0       11.36       13.57      1.15 o 
   6   5   0        4.64        6.33      0.97 o 
   7   5   0        7.66        8.85      2.11 o 
   8   5   0        1.00        0.04      1.23 o 
   0   6   0       81.04       63.00      3.18 o 
   1   6   0       16.97       20.42      1.44 o 
   2   6   0       26.90       25.49      1.27 o 
   3   6   0        4.98        4.18      0.75 o 
   4   6   0       36.92       36.68      1.77 o 
   5   6   0        0.00        1.25      0.64 o 
   6   6   0       33.31       38.45      1.97 o 
   7   6   0        0.41        0.31      0.94 o 
   1   7   0        0.32        3.14      0.86 o 
   2   7   0        0.18       -0.06      0.76 o 
   3   7   0        7.91       13.38      1.23 o 
   4   7   0       11.38       11.63      1.17 o 
   5   7   0        1.38        0.55      0.67 o 
   6   7   0        0.37        1.19      1.00 o 
   0   8   0       45.10       20.94      2.43 o 
   1   8   0        6.32        3.20      0.95 o 
   2   8   0        0.21       -0.19      0.70 o 
   3   8   0        0.00       -0.18      0.73 o 
   4   8   0        0.29        0.75      1.33 o 
   5   8   0        1.48        1.32      1.49 o 
   1   9   0        4.56        2.00      1.05 o 
   2   9   0        0.09        1.13      1.40 o 
   3   9   0        0.31        1.04      1.51 o 
  -9   0   1        1.21        2.21      1.24 o 
  -8   0   1       50.10       41.91      3.22 o 
  -7   0   1      183.51      152.68      5.89 o 
  -6   0   1       16.90       15.88      1.84 o 
  -5   0   1       38.67       36.76      2.30 o 
  -4   0   1      102.96      118.44      3.96 o 
  -3   0   1      114.09      120.30      3.60 o 
  -2   0   1      914.47      885.45     16.67 o 
  -1   0   1      992.60      950.57     10.08 o 
   0   0   1       17.21        5.66      0.31 o 
   1   0   1       38.51       38.12      0.88 o 
   2   0   1     3576.30     3452.30     43.17 o 
   3   0   1       98.11      105.85      2.20 o 
   4   0   1     1044.44     1023.46     13.92 o 
   5   0   1       44.28       40.77      2.33 o 
   6   0   1       23.36       23.97      2.30 o 
   7   0   1        2.98        5.00      1.41 o 
   8   0   1        7.85        4.77      1.49 o 
   9   0   1       58.83       54.61      4.12 o 
  -9   1   1        9.01        7.34      1.35 o 
  -8   1   1        0.75        0.91      0.68 o 
  -7   1   1        9.75        6.91      1.56 o 
  -6   1   1        0.45        0.22      0.51 o 
  -5   1   1        0.89        0.03      0.40 o 
  -4   1   1      612.43      634.94      9.49 o 
  -3   1   1      307.95      315.03      5.09 o 
  -2   1   1      113.08       94.70      1.92 o 
  -1   1   1     2401.27     2234.38     24.55 o 
   0   1   1      170.78      161.25      2.00 o 
   1   1   1      849.60      829.71      9.70 o 
   2   1   1      168.58      177.28      2.17 o 
   3   1   1      377.70      413.45      4.50 o 
   4   1   1        1.33        2.95      0.44 o 
   5   1   1      126.74      130.76      2.05 o 
   6   1   1       18.73       15.73      1.40 o 
   7   1   1        6.60        7.59      1.17 o 
   8   1   1        0.14        1.04      0.84 o 
   9   1   1        5.62        8.08      1.68 o 
  -9   2   1        0.77        0.51      1.19 o 
  -8   2   1       57.36       51.26      4.19 o 
  -7   2   1      109.83       94.52      4.05 o 
  -6   2   1        1.02        0.86      0.66 o 
  -5   2   1        1.64        3.03      1.39 o 
  -4   2   1       23.10       17.73      2.12 o 
  -3   2   1       19.49       15.92      0.75 o 
  -2   2   1      193.77      197.27      2.77 o 
  -1   2   1     2210.37     2089.28     23.82 o 
   0   2   1     3724.50     3397.66     69.74 o 
   1   2   1      252.41      214.01      2.38 o 
   2   2   1        0.17       -0.10      0.22 o 
   3   2   1        0.84        1.83      0.30 o 
   4   2   1       15.01       14.12      0.69 o 
   5   2   1       17.01       14.95      0.86 o 
   6   2   1       31.12       29.76      1.77 o 
   7   2   1        4.46        1.84      2.13 o 
   8   2   1        2.74        2.14      0.86 o 
   9   2   1       31.42       34.15      2.46 o 
  -9   3   1        1.51        0.97      0.87 o 
  -8   3   1        1.04        1.56      0.82 o 
  -7   3   1        0.66        0.78      0.68 o 
  -6   3   1        1.80        0.16      0.55 o 
  -5   3   1        4.14        4.41      1.05 o 
  -4   3   1      305.98      344.15      4.97 o 
  -3   3   1       54.53       58.82      1.48 o 
  -2   3   1      166.45      164.52      2.24 o 
  -1   3   1      610.61      663.56      6.64 o 
   0   3   1      284.99      298.60      3.98 o 
   1   3   1       68.87       68.39      2.68 o 
   2   3   1        2.25        4.79      0.35 o 
   3   3   1        0.47        0.09      0.23 o 
   4   3   1        3.02        2.97      0.42 o 
   5   3   1        2.07        1.62      0.43 o 
   6   3   1        4.67        3.96      1.05 o 
   7   3   1        3.40        1.56      0.81 o 
   8   3   1        1.47        4.58      1.08 o 
  -9   4   1        0.82        2.27      1.58 o 
  -8   4   1        8.64       10.96      1.50 o 
  -7   4   1       49.48       50.78      4.10 o 
  -6   4   1       16.16       15.32      1.38 o 
  -5   4   1        0.81        0.97      0.48 o 
  -4   4   1       36.43       32.25      1.89 o 
  -3   4   1       24.27       26.92      0.93 o 
  -2   4   1       50.18       44.47      1.31 o 
  -1   4   1      681.04      729.12      8.08 o 
   0   4   1      186.09      181.15      3.43 o 
   1   4   1       55.06       45.78      1.32 o 
   2   4   1       61.93       63.97      2.08 o 
   3   4   1        0.10        0.17      0.23 o 
   4   4   1       15.36       16.52      0.83 o 
   5   4   1       30.66       34.13      1.31 o 
   6   4   1        5.72        9.39      1.18 o 
   7   4   1       17.74       19.57      2.69 o 
   8   4   1        0.84        1.60      1.45 o 
  -8   5   1        0.01        0.61      1.23 o 
  -7   5   1        6.08       10.34      2.10 o 
  -6   5   1        0.68        1.21      0.79 o 
  -5   5   1        2.38        3.67      0.59 o 
  -4   5   1      121.99      114.75      2.90 o 
  -3   5   1       77.18       84.17      2.16 o 
  -2   5   1       53.96       40.75      1.37 o 
  -1   5   1        0.00        1.88      0.56 o 
   0   5   1       71.13       59.77      1.71 o 
   1   5   1       36.12       37.70      1.67 o 
   2   5   1        2.36        0.43      0.66 o 
   3   5   1       69.28       78.90      1.84 o 
   4   5   1        4.08        3.00      0.56 o 
   5   5   1       15.79       21.07      1.84 o 
   6   5   1        1.16        5.14      0.93 o 
   7   5   1       23.03       27.74      3.25 o 
   8   5   1        2.39        0.77      1.40 o 
  -7   6   1       10.21       11.63      4.11 o 
  -6   6   1        2.05        3.15      1.32 o 
  -5   6   1        0.03        0.27      0.71 o 
  -4   6   1       18.34       21.63      1.33 o 
  -3   6   1       11.35       14.50      1.24 o 
  -2   6   1       41.51       40.20      1.49 o 
  -1   6   1      157.87      158.40      3.91 o 
   0   6   1      259.64      201.04      4.47 o 
   1   6   1       11.69       11.01      0.96 o 
   2   6   1       29.47       22.11      1.21 o 
   3   6   1        3.69        4.90      0.67 o 
   4   6   1       30.77       25.72      1.27 o 
   5   6   1        4.56        3.93      0.79 o 
   6   6   1       23.74       19.98      2.86 o 
   7   6   1        4.28        6.09      2.02 o 
  -6   7   1        2.37        4.93      1.00 o 
  -5   7   1        0.10       -0.16      0.61 o 
  -4   7   1        6.38        0.93      0.78 o 
  -3   7   1       11.44       12.46      2.21 o 
  -2   7   1        0.00        0.56      0.66 o 
  -1   7   1        0.13        0.90      0.69 o 
   0   7   1        1.14        1.64      0.74 o 
   1   7   1        2.23        0.87      0.66 o 
   2   7   1        0.42        0.28      0.52 o 
   3   7   1       15.42       15.74      1.41 o 
   4   7   1        1.17        0.49      0.79 o 
   5   7   1        1.67        1.55      1.15 o 
   6   7   1        3.19        6.37      1.48 o 
  -5   8   1        1.04       -0.82      0.88 o 
  -4   8   1        0.42       -0.32      0.80 o 
  -3   8   1        0.07        0.73      0.81 o 
  -2   8   1        0.02       -0.30      0.67 o 
  -1   8   1       16.77       15.13      1.53 o 
   0   8   1       17.44        5.28      2.24 o 
   1   8   1        0.01       -0.89      0.71 o 
   2   8   1        0.16        0.74      1.19 o 
   3   8   1        1.17        1.90      1.50 o 
   4   8   1        1.26        0.57      1.26 o 
   5   8   1        0.78        0.55      1.32 o 
  -3   9   1        5.19        1.93      1.09 o 
  -2   9   1        1.27        2.51      1.07 o 
  -1   9   1        1.94        5.87      2.26 o 
   0   9   1        2.29        1.31      1.37 o 
   1   9   1        5.59        5.28      1.86 o 
   2   9   1        1.77        2.95      1.72 o 
   3   9   1       14.50       25.89      3.40 o 
 -10   0   2        4.08        3.16      1.50 o 
  -9   0   2        1.61        1.16      1.13 o 
  -8   0   2      120.00      105.88      5.06 o 
  -7   0   2       59.32       43.49      2.96 o 
  -6   0   2        1.58       -0.13      0.66 o 
  -5   0   2       67.64       73.87      3.28 o 
  -4   0   2      265.60      269.86      6.84 o 
  -3   0   2       18.65       21.70      1.38 o 
  -2   0   2       22.32       26.97      1.26 o 
  -1   0   2      704.41      632.55      8.33 o 
   0   0   2     1047.51     1018.15     13.22 o 
   1   0   2     1116.71     1033.39     13.55 o 
   2   0   2      697.05      749.60      8.42 o 
   3   0   2      130.50      126.00      2.66 o 
   4   0   2      603.29      629.13     17.91 o 
   5   0   2       95.18       90.31      2.66 o 
   6   0   2      579.90      545.19     13.43 o 
   7   0   2       35.84       34.36      2.96 o 
   8   0   2       48.17       37.93      3.39 o 
   9   0   2       65.44       77.91      5.00 o 
 -10   1   2        8.82       11.12      1.72 o 
  -9   1   2       15.75       20.72      1.89 o 
  -8   1   2       19.62       14.70      1.59 o 
  -7   1   2       12.47       12.76      1.35 o 
  -6   1   2        1.19        2.46      0.78 o 
  -5   1   2      149.96      151.08      5.14 o 
  -4   1   2      363.95      380.48      7.25 o 
  -3   1   2       38.25       32.86      1.23 o 
  -2   1   2       18.77       26.04      0.69 o 
  -1   1   2      744.51      707.48      6.68 o 
   0   1   2       20.03       21.12      0.76 o 
   1   1   2      189.02      186.43      3.16 o 
   2   1   2       39.96       47.42      1.12 o 
   3   1   2      386.99      391.65      4.43 o 
   4   1   2      122.76      116.09      1.93 o 
   5   1   2        0.49       -0.14      0.28 o 
   6   1   2      440.90      418.79      7.83 o 
   7   1   2       82.25       78.69      3.04 o 
   8   1   2        0.54       -0.20      0.70 o 
   9   1   2       11.13        9.36      1.57 o 
  -9   2   2        0.03       -0.05      0.72 o 
  -8   2   2       59.01       53.11      3.39 o 
  -7   2   2       32.59       26.95      1.83 o 
  -6   2   2        6.95        8.89      1.08 o 
  -5   2   2       35.54       42.02      1.76 o 
  -4   2   2      416.32      425.19      9.23 o 
  -3   2   2        0.61        0.49      0.28 o 
  -2   2   2      303.72      268.21      2.74 o 
  -1   2   2       32.27       40.29      1.12 o 
   0   2   2       44.98       39.81      1.24 o 
   1   2   2        4.58        6.92      0.32 o 
   2   2   2       11.66       13.16      0.84 o 
   3   2   2       18.18       20.49      0.76 o 
   4   2   2       43.83       46.18      1.27 o 
   5   2   2        1.32        0.97      0.43 o 
   6   2   2      145.47      154.57      4.40 o 
   7   2   2        5.44        4.76      1.07 o 
   8   2   2        2.72        2.94      0.97 o 
  -9   3   2        5.33        6.99      3.70 o 
  -8   3   2       26.18       24.90      1.96 o 
  -7   3   2        5.28        4.04      1.71 o 
  -6   3   2        7.47        7.67      1.06 o 
  -5   3   2       64.80       71.79      2.37 o 
  -4   3   2      230.23      245.02      4.66 o 
  -3   3   2        1.09        1.12      0.37 o 
  -2   3   2        2.65        1.52      0.30 o 
  -1   3   2       42.53       59.94      2.29 o 
   0   3   2       13.86       16.73      0.71 o 
   1   3   2      125.44      121.43      2.11 o 
   2   3   2        9.84       10.16      0.62 o 
   3   3   2       95.88       98.33      1.77 o 
   4   3   2        7.71       10.55      0.68 o 
   5   3   2       25.22       29.72      1.75 o 
   6   3   2      206.17      209.02      6.67 o 
   7   3   2       14.18       15.82      1.80 o 
   8   3   2        0.66        1.02      1.33 o 
  -9   4   2        0.64        1.19      0.88 o 
  -8   4   2       33.77       29.54      2.13 o 
  -7   4   2        5.94        5.78      1.05 o 
  -6   4   2        1.37        2.27      0.75 o 
  -5   4   2        0.38        1.15      0.57 o 
  -4   4   2       10.96       15.29      0.82 o 
  -3   4   2       12.32       12.21      0.68 o 
  -2   4   2        2.09        2.62      0.37 o 
  -1   4   2       47.76       58.64      1.40 o 
   0   4   2       67.92       65.45      1.73 o 
   1   4   2        1.29        2.29      0.41 o 
   2   4   2        6.54        7.23      0.53 o 
   3   4   2        0.22        1.67      0.31 o 
   4   4   2       29.59       27.16      1.42 o 
   5   4   2        2.58        3.08      0.69 o 
   6   4   2       36.94       41.03      3.24 o 
   7   4   2        5.76        8.91      2.17 o 
   8   4   2        0.25        0.11      1.40 o 
  -8   5   2        2.94        3.83      1.72 o 
  -7   5   2        0.30        0.25      0.61 o 
  -6   5   2        0.07        0.34      0.52 o 
  -5   5   2       33.10       42.57      1.44 o 
  -4   5   2       16.03       17.55      0.94 o 
  -3   5   2       15.67       19.48      1.06 o 
  -2   5   2       16.32       22.04      0.91 o 
  -1   5   2       72.30       85.37      1.72 o 
   0   5   2       27.89       26.18      1.12 o 
   1   5   2        3.98        4.79      0.60 o 
   2   5   2        5.85        6.07      0.69 o 
   3   5   2        0.11        0.71      0.71 o 
   4   5   2        0.80        2.08      0.53 o 
   5   5   2       43.93       48.11      1.64 o 
   6   5   2       82.52       88.26      3.66 o 
   7   5   2        0.00        0.49      1.37 o 
  -7   6   2        4.52        4.00      1.18 o 
  -6   6   2        2.08        4.09      1.08 o 
  -5   6   2        2.78        1.34      0.61 o 
  -4   6   2       30.97       36.20      1.58 o 
  -3   6   2        2.14        3.08      0.61 o 
  -2   6   2       77.72       88.23      5.64 o 
  -1   6   2        2.09        9.78      1.31 o 
   0   6   2       41.24       39.09      1.52 o 
   1   6   2        5.53        4.74      0.70 o 
   2   6   2       86.57       95.59      2.43 o 
   3   6   2        0.02        0.55      0.64 o 
   4   6   2       11.97       11.93      1.17 o 
   5   6   2        0.06        0.56      0.67 o 
   6   6   2        1.09        2.47      2.22 o 
  -6   7   2        1.50        2.61      2.29 o 
  -5   7   2        7.70        8.83      3.15 o 
  -4   7   2        9.14        5.56      1.93 o 
  -3   7   2        7.71       10.56      1.34 o 
  -2   7   2        0.24        0.91      0.70 o 
  -1   7   2       26.89       23.95      2.63 o 
   0   7   2        0.03        1.17      0.66 o 
   1   7   2        8.94        6.96      0.87 o 
   2   7   2        2.00        3.02      0.99 o 
   3   7   2        0.49       -0.58      0.56 o 
   4   7   2        1.26        1.61      0.78 o 
   5   7   2       13.49        8.60      1.26 o 
   6   7   2       22.94       21.30      3.23 o 
  -5   8   2        0.04       -0.12      0.88 o 
  -4   8   2        0.76        0.61      1.39 o 
  -3   8   2        0.08       -0.34      0.99 o 
  -2   8   2        9.75       15.93      1.63 o 
  -1   8   2        9.94       18.15      1.63 o 
   0   8   2        1.23        2.22      1.26 o 
   1   8   2        0.44       -0.30      1.09 o 
   2   8   2        9.64       13.29      2.39 o 
   3   8   2        5.43        9.01      2.16 o 
   4   8   2        0.00       -1.45      0.96 o 
  -3   9   2        1.20        0.11      1.38 o 
  -2   9   2        1.74        5.04      1.80 o 
  -1   9   2        5.15        2.26      1.52 o 
   0   9   2        0.78        1.26      1.45 o 
   1   9   2        3.25        1.56      1.53 o 
   2   9   2        0.12        0.28      1.39 o 
 -10   0   3       14.99       11.92      2.44 o 
  -9   0   3        6.04        5.83      1.66 o 
  -8   0   3       11.88       13.14      2.11 o 
  -7   0   3       12.85       14.15      1.96 o 
  -6   0   3       55.82       63.86      3.35 o 
  -5   0   3        0.07       -0.65      0.43 o 
  -4   0   3      208.93      211.20      5.83 o 
  -3   0   3       68.07       63.24      1.82 o 
  -2   0   3       15.24       11.51      0.71 o 
  -1   0   3        0.62        0.47      0.20 o 
   0   0   3       42.04       43.36      2.14 o 
   1   0   3       67.60       76.38      2.38 o 
   2   0   3      566.78      653.86      9.28 o 
   3   0   3       30.29       31.03      1.49 o 
   4   0   3       50.41       55.09      1.90 o 
   5   0   3      106.59      103.54      2.88 o 
   6   0   3       71.77       59.22      3.57 o 
   7   0   3        0.02       -0.19      0.96 o 
   8   0   3       64.12       63.58      4.30 o 
 -10   1   3        7.05        6.75      1.55 o 
  -9   1   3       24.28       24.95      2.06 o 
  -8   1   3       56.34       48.03      2.87 o 
  -7   1   3       61.22       57.74      2.43 o 
  -6   1   3        6.26        5.97      0.91 o 
  -5   1   3       52.15       56.70      2.02 o 
  -4   1   3       39.24       39.02      1.70 o 
  -3   1   3        0.04       -0.28      0.19 o 
  -2   1   3      701.77      666.41      7.48 o 
  -1   1   3      609.92      611.93      8.44 o 
   0   1   3        5.15        2.00      0.35 o 
   1   1   3      110.14      111.45      2.89 o 
   2   1   3       63.96       69.10      1.49 o 
   3   1   3       43.27       39.27      0.94 o 
   4   1   3        6.48        6.02      0.55 o 
   5   1   3     1161.81     1117.35     11.29 o 
   6   1   3      108.16      108.13      3.46 o 
   7   1   3       90.07       82.65      5.52 o 
   8   1   3       20.77       22.14      2.04 o 
  -9   2   3        5.90        5.99      1.35 o 
  -8   2   3        0.01        0.26      0.63 o 
  -7   2   3        3.19        5.26      1.79 o 
  -6   2   3        1.57        2.42      0.71 o 
  -5   2   3        5.80        7.79      1.14 o 
  -4   2   3        3.96        6.64      0.54 o 
  -3   2   3        3.78        2.85      0.38 o 
  -2   2   3      272.96      275.83      3.64 o 
  -1   2   3        0.13        0.14      0.17 o 
   0   2   3       86.56       95.75      5.29 o 
   1   2   3        0.91        0.67      0.24 o 
   2   2   3      145.66      148.27      2.45 o 
   3   2   3       24.40       25.75      1.49 o 
   4   2   3        3.65        3.32      0.49 o 
   5   2   3        4.19        4.22      0.82 o 
   6   2   3       17.58       14.93      1.80 o 
   7   2   3       12.40       14.34      1.57 o 
   8   2   3       23.17       28.32      2.24 o 
  -9   3   3        8.04        5.99      1.23 o 
  -8   3   3       31.23       28.42      2.05 o 
  -7   3   3        9.93       11.39      2.41 o 
  -6   3   3        0.18       -0.15      0.48 o 
  -5   3   3        1.92        1.51      0.56 o 
  -4   3   3        1.59        0.28      0.34 o 
  -3   3   3       16.95       15.60      0.69 o 
  -2   3   3       35.80       45.09      1.01 o 
  -1   3   3      196.43      191.12      2.34 o 
   0   3   3       13.46       12.68      0.85 o 
   1   3   3       14.21       10.62      0.58 o 
   2   3   3       31.24       40.74      0.95 o 
   3   3   3       26.56       27.86      1.05 o 
   4   3   3        2.49        1.94      0.56 o 
   5   3   3      531.50      561.07      6.71 o 
   6   3   3      124.99      133.90      3.92 o 
   7   3   3       19.81       20.68      2.89 o 
   8   3   3        2.26        2.69      1.59 o 
  -9   4   3       13.32       15.19      1.83 o 
  -8   4   3        1.57        2.44      0.93 o 
  -7   4   3        2.52        2.46      0.82 o 
  -6   4   3        0.18        0.95      0.59 o 
  -5   4   3        0.90        1.88      0.54 o 
  -4   4   3        1.81        1.83      0.53 o 
  -3   4   3        3.78        5.16      0.52 o 
  -2   4   3        1.44        6.21      0.48 o 
  -1   4   3        7.67        7.55      0.56 o 
   0   4   3       10.27        6.05      0.53 o 
   1   4   3       12.98       10.23      0.67 o 
   2   4   3      173.77      184.38      3.15 o 
   3   4   3        7.46       10.09      0.80 o 
   4   4   3       10.74       10.42      1.00 o 
   5   4   3        0.70        0.35      0.57 o 
   6   4   3        6.44        5.41      2.20 o 
   7   4   3        6.56        6.85      2.10 o 
  -8   5   3       26.59       28.17      1.80 o 
  -7   5   3        1.88        1.27      0.66 o 
  -6   5   3        1.47        1.77      0.61 o 
  -5   5   3        1.24        2.94      0.63 o 
  -4   5   3        0.04        1.07      0.50 o 
  -3   5   3        6.56        7.88      0.65 o 
  -2   5   3        4.78        3.18      0.44 o 
  -1   5   3       60.00       62.87      3.35 o 
   0   5   3        0.10        0.37      0.33 o 
   1   5   3       17.78       18.32      0.97 o 
   2   5   3       17.47       15.41      0.96 o 
   3   5   3        0.03        0.43      0.56 o 
   4   5   3        2.78        3.02      0.77 o 
   5   5   3      100.17      104.82      2.97 o 
   6   5   3       57.00       54.28      2.97 o 
   7   5   3        0.30        1.33      1.57 o 
  -7   6   3        0.04        0.31      0.84 o 
  -6   6   3        0.37        0.45      0.76 o 
  -5   6   3        0.49        2.18      0.65 o 
  -4   6   3        9.12       14.40      1.42 o 
  -3   6   3        0.16        0.43      0.59 o 
  -2   6   3       12.09       12.92      1.04 o 
  -1   6   3        8.44       17.00      1.09 o 
   0   6   3       17.36       19.35      1.13 o 
   1   6   3        2.40        3.85      1.71 o 
   2   6   3        0.50        1.90      0.72 o 
   3   6   3       28.26       34.56      1.76 o 
   4   6   3       14.37       11.03      1.45 o 
   5   6   3        3.38        2.51      0.91 o 
   6   6   3        4.84        2.13      1.63 o 
  -7   7   3        0.79        4.77      1.99 o 
  -6   7   3        1.18        3.09      1.60 o 
  -5   7   3        0.92        1.72      0.91 o 
  -4   7   3        1.57        2.97      0.95 o 
  -3   7   3        3.68        6.57      1.12 o 
  -2   7   3        0.34        1.73      0.79 o 
  -1   7   3       22.36       24.50      2.53 o 
   0   7   3        0.01        0.09      0.67 o 
   1   7   3       16.84       23.30      1.86 o 
   2   7   3        3.72        3.18      1.00 o 
   3   7   3        5.62        5.45      0.99 o 
   4   7   3        0.52       -0.47      0.67 o 
   5   7   3        9.08        5.95      1.52 o 
  -5   8   3        0.01        2.33      2.34 o 
  -4   8   3        1.15        3.90      2.75 o 
  -3   8   3        1.76        0.50      1.21 o 
  -2   8   3        0.01        0.99      1.35 o 
  -1   8   3        0.00        0.66      1.26 o 
   0   8   3        1.01        1.97      1.30 o 
   1   8   3        2.79        1.91      0.92 o 
   2   8   3        2.23        1.78      0.98 o 
   3   8   3        1.06       -0.18      0.78 o 
   4   8   3        1.55        0.95      0.89 o 
  -3   9   3        0.08       -0.19      1.39 o 
  -2   9   3        0.96        1.73      1.45 o 
  -1   9   3        0.79       -0.30      1.18 o 
   0   9   3        0.33        1.57      1.40 o 
   1   9   3        0.26        0.27      1.38 o 
   2   9   3        0.33       -1.41      1.20 o 
 -10   0   4        9.30       12.18      2.46 o 
  -9   0   4        3.24        0.32      0.94 o 
  -8   0   4        7.36        6.35      1.64 o 
  -7   0   4        1.20        2.35      1.05 o 
  -6   0   4        2.98        0.35      0.78 o 
  -5   0   4       80.51       81.66      3.52 o 
  -4   0   4      108.00      134.74      2.56 o 
  -3   0   4       35.34       33.79      1.40 o 
  -2   0   4       67.59       64.38      1.62 o 
  -1   0   4       35.87       38.52      1.13 o 
   0   0   4       85.59       76.21      1.70 o 
   1   0   4     1047.58     1077.83     15.27 o 
   2   0   4      444.00      492.92     11.25 o 
   3   0   4       80.08       72.74      2.24 o 
   4   0   4       56.94       53.59      2.93 o 
   5   0   4       79.43       74.63      2.58 o 
   6   0   4        2.09        1.82      1.14 o 
   7   0   4       49.98       42.51      3.58 o 
   8   0   4        6.34        4.06      1.75 o 
 -10   1   4        1.45        2.03      0.99 o 
  -9   1   4        7.98        4.33      1.17 o 
  -8   1   4        5.87        5.13      1.57 o 
  -7   1   4        0.03        0.16      0.53 o 
  -6   1   4        6.59        6.93      1.57 o 
  -5   1   4      151.34      149.11      2.52 o 
  -4   1   4        6.10        4.49      0.34 o 
  -3   1   4       10.06       14.53      0.55 o 
  -2   1   4     1212.18     1212.21     11.55 o 
  -1   1   4      304.50      308.78      4.95 o 
   0   1   4        1.24        0.79      0.16 o 
   1   1   4       39.83       45.55      1.21 o 
   2   1   4       58.95       59.25      3.18 o 
   3   1   4       38.97       38.31      1.09 o 
   4   1   4       72.65       67.38      2.14 o 
   5   1   4      264.62      260.10      3.79 o 
   6   1   4        5.05        6.55      2.67 o 
   7   1   4        0.20       -0.65      0.67 o 
   8   1   4        2.44        4.00      1.19 o 
 -10   2   4        8.88        7.83      1.87 o 
  -9   2   4        2.69        5.09      1.19 o 
  -8   2   4        0.23        1.39      0.73 o 
  -7   2   4        0.00        0.73      0.59 o 
  -6   2   4       35.32       31.74      3.12 o 
  -5   2   4      139.10      121.41      2.34 o 
  -4   2   4        0.26        0.35      0.37 o 
  -3   2   4       10.11        5.65      0.61 o 
  -2   2   4       65.10       64.87      1.41 o 
  -1   2   4        7.65        7.09      0.46 o 
   0   2   4       42.03       42.20      2.37 o 
   1   2   4      484.34      533.07      8.24 o 
   2   2   4      517.65      589.29      7.24 o 
   3   2   4       50.26       55.97      1.57 o 
   4   2   4       16.66       14.02      0.84 o 
   5   2   4       83.44       86.22      1.80 o 
   6   2   4        0.00        0.18      0.68 o 
   7   2   4       16.63       19.72      1.84 o 
   8   2   4        1.18        2.77      1.55 o 
  -9   3   4       10.35        8.07      1.40 o 
  -8   3   4        9.49       10.74      1.77 o 
  -7   3   4        6.18        5.96      1.04 o 
  -6   3   4       16.79       18.10      1.44 o 
  -5   3   4        2.98        4.38      0.78 o 
  -4   3   4        0.00        0.11      0.27 o 
  -3   3   4       37.52       42.24      1.10 o 
  -2   3   4      443.77      463.15      5.85 o 
  -1   3   4       11.12       13.48      0.61 o 
   0   3   4        7.04        6.41      0.75 o 
   1   3   4        0.01        0.17      0.17 o 
   2   3   4       18.38       18.40      0.67 o 
   3   3   4       28.51       32.66      1.19 o 
   4   3   4       64.46       63.80      2.13 o 
   5   3   4      153.91      160.26      2.95 o 
   6   3   4        0.00       -0.63      1.09 o 
   7   3   4        0.01        2.82      1.64 o 
  -9   4   4       11.96       11.61      1.64 o 
  -8   4   4        1.99        1.44      0.82 o 
  -7   4   4       12.50       13.70      1.47 o 
  -6   4   4        9.03       11.28      1.06 o 
  -5   4   4       24.13       24.68      1.30 o 
  -4   4   4        4.63        3.32      0.49 o 
  -3   4   4        0.40        0.00      0.31 o 
  -2   4   4        9.63       11.59      0.58 o 
  -1   4   4       10.12        7.86      1.09 o 
   0   4   4        1.94        2.05      0.38 o 
   1   4   4       72.16       82.67      2.19 o 
   2   4   4      109.20      119.67      3.33 o 
   3   4   4        1.79        1.99      0.66 o 
   4   4   4       11.28       14.67      1.97 o 
   5   4   4       24.07       27.04      1.60 o 
   6   4   4        0.49       -0.21      0.84 o 
   7   4   4        3.52        3.94      1.95 o 
  -8   5   4        4.23        2.71      0.86 o 
  -7   5   4        0.90        0.72      0.62 o 
  -6   5   4       11.22       11.52      1.21 o 
  -5   5   4        0.12        1.32      0.54 o 
  -4   5   4        0.04        0.58      0.45 o 
  -3   5   4        3.72        5.79      0.58 o 
  -2   5   4       94.28       88.72      2.15 o 
  -1   5   4        4.78        6.42      0.80 o 
   0   5   4        3.56        3.29      0.50 o 
   1   5   4        0.01        0.08      0.49 o 
   2   5   4        6.79        7.68      1.09 o 
   3   5   4       12.98       15.02      1.44 o 
   4   5   4       36.64       42.43      1.90 o 
   5   5   4       83.09       84.91      2.75 o 
   6   5   4        0.38        0.41      0.97 o 
  -7   6   4        0.02        1.46      1.61 o 
  -6   6   4        4.64        6.16      1.80 o 
  -5   6   4       30.87       36.68      3.27 o 
  -4   6   4        0.59        0.86      0.99 o 
  -3   6   4        3.30        4.58      0.74 o 
  -2   6   4        9.50        9.21      0.89 o 
  -1   6   4        0.96       -0.18      0.53 o 
   0   6   4        5.53        5.40      1.05 o 
   1   6   4       44.06       42.11      2.30 o 
   2   6   4       56.00       47.31      2.37 o 
   3   6   4       12.11       11.38      1.48 o 
   4   6   4        2.45        5.37      0.99 o 
   5   6   4       23.53       22.99      2.00 o 
   6   6   4       11.90       11.90      3.08 o 
  -6   7   4        0.04        0.77      1.34 o 
  -5   7   4        0.05        1.03      1.35 o 
  -4   7   4        2.93        3.05      0.98 o 
  -3   7   4        0.16        1.07      1.12 o 
  -2   7   4       14.51        7.16      1.22 o 
  -1   7   4        0.60       -0.17      0.63 o 
   0   7   4        0.13        0.18      0.65 o 
   1   7   4        2.37        0.92      0.74 o 
   2   7   4        9.21       14.66      1.81 o 
   3   7   4       12.35       13.13      1.38 o 
   4   7   4       27.64       39.31      2.59 o 
   5   7   4       44.26       43.27      4.38 o 
  -5   8   4       14.18       24.05      3.25 o 
  -4   8   4        3.95        9.11      2.23 o 
  -3   8   4        2.22        4.88      1.72 o 
  -2   8   4        0.06        0.18      1.16 o 
  -1   8   4        1.96        2.47      1.14 o 
   0   8   4        0.06        0.05      0.88 o 
   1   8   4        4.62        1.27      0.90 o 
   2   8   4        7.47        3.55      1.11 o 
   3   8   4        0.17       -0.26      0.89 o 
  -2   9   4        8.18        3.54      1.77 o 
  -1   9   4        2.02        1.16      1.36 o 
   0   9   4        1.95        4.55      1.78 o 
   1   9   4        0.05       -0.56      0.93 o 
 -10   0   5       16.69       19.90      2.94 o 
  -9   0   5        1.23        2.46      1.26 o 
  -8   0   5        4.72        3.35      1.37 o 
  -7   0   5        4.46        4.21      1.33 o 
  -6   0   5      803.07      770.30     17.30 o 
  -5   0   5      322.47      300.60      4.94 o 
  -4   0   5      452.39      493.13      7.43 o 
  -3   0   5       62.41       63.85      1.76 o 
  -2   0   5     1065.91     1113.74     15.29 o 
  -1   0   5       18.66       27.50      2.58 o 
   0   0   5       70.39       67.94      1.70 o 
   1   0   5      219.81      235.73      4.15 o 
   2   0   5      110.31      115.51      2.68 o 
   3   0   5        2.18        3.34      0.85 o 
   4   0   5       12.94       10.20      1.12 o 
   5   0   5        0.02        0.25      0.56 o 
   6   0   5        6.92        6.28      1.77 o 
   7   0   5        2.85        4.01      1.60 o 
 -10   1   5        6.58        7.62      2.60 o 
  -9   1   5        1.43        0.35      0.75 o 
  -8   1   5       29.40       26.96      4.99 o 
  -7   1   5        2.71        0.58      0.63 o 
  -6   1   5      106.87      105.98      4.47 o 
  -5   1   5       73.23       90.60      1.52 o 
  -4   1   5        6.02       10.77      0.63 o 
  -3   1   5      551.75      601.51      7.40 o 
  -2   1   5      284.01      312.50      3.64 o 
  -1   1   5      161.67      192.50      3.79 o 
   0   1   5       30.46       27.14      0.73 o 
   1   1   5      147.11      160.24      3.28 o 
   2   1   5       17.83       18.37      0.94 o 
   3   1   5        0.41        0.15      0.29 o 
   4   1   5        0.27        0.76      0.35 o 
   5   1   5       12.65       11.67      0.89 o 
   6   1   5        5.61        5.13      1.48 o 
   7   1   5        3.32        2.92      1.10 o 
  -9   2   5        3.27        2.62      0.98 o 
  -8   2   5        9.62        8.98      1.33 o 
  -7   2   5       12.41       12.68      1.36 o 
  -6   2   5      389.33      407.80     10.69 o 
  -5   2   5      134.27      137.83      2.16 o 
  -4   2   5       71.90       76.86      1.79 o 
  -3   2   5      131.29      134.55      2.29 o 
  -2   2   5      128.05      150.11      2.53 o 
  -1   2   5        2.97        4.28      0.63 o 
   0   2   5       74.97       71.63      2.10 o 
   1   2   5      229.55      266.40      5.16 o 
   2   2   5        1.52        2.00      0.45 o 
   3   2   5        9.49       10.57      0.72 o 
   4   2   5       55.39       60.09      2.71 o 
   5   2   5        0.52        0.69      0.41 o 
   6   2   5        0.80        1.59      0.82 o 
   7   2   5        2.01        2.74      1.75 o 
  -9   3   5        2.93        3.00      1.57 o 
  -8   3   5        1.64        2.82      1.09 o 
  -7   3   5        0.09        0.42      0.67 o 
  -6   3   5       13.86       14.31      1.35 o 
  -5   3   5       35.17       35.64      1.32 o 
  -4   3   5       51.53       47.57      2.33 o 
  -3   3   5      137.08      136.14      2.54 o 
  -2   3   5      277.92      282.09      4.04 o 
  -1   3   5        2.14        0.60      0.38 o 
   0   3   5       39.78       51.15      1.88 o 
   1   3   5      164.49      190.37      3.02 o 
   2   3   5        4.91        5.56      0.60 o 
   3   3   5       13.99       16.95      1.72 o 
   4   3   5        1.21        2.47      0.63 o 
   5   3   5        1.18        1.32      0.54 o 
   6   3   5        2.83        0.36      1.47 o 
   7   3   5        0.04       -0.81      1.38 o 
  -9   4   5        0.88        1.43      0.92 o 
  -8   4   5        1.34        2.83      0.98 o 
  -7   4   5        3.71        4.54      1.01 o 
  -6   4   5      255.86      281.84      5.06 o 
  -5   4   5      202.44      208.47      3.33 o 
  -4   4   5       63.09       65.94      1.84 o 
  -3   4   5        2.00        1.45      0.41 o 
  -2   4   5       72.83       68.53      1.61 o 
  -1   4   5       13.74       11.91      1.11 o 
   0   4   5       20.93       23.41      1.47 o 
   1   4   5       49.12       49.73      2.73 o 
   2   4   5        2.62        1.32      0.93 o 
   3   4   5        2.34        2.16      0.74 o 
   4   4   5       27.43       32.97      1.68 o 
   5   4   5        0.59        0.45      0.64 o 
   6   4   5        0.16        0.30      0.69 o 
  -8   5   5        0.20        1.47      0.76 o 
  -7   5   5        1.72        2.47      0.75 o 
  -6   5   5        4.99        6.43      0.94 o 
  -5   5   5       26.68       30.50      1.47 o 
  -4   5   5        6.14        5.31      1.10 o 
  -3   5   5       48.23       56.50      2.36 o 
  -2   5   5       42.49       42.53      2.02 o 
  -1   5   5        0.03       -0.39      0.43 o 
   0   5   5        0.39        1.25      0.65 o 
   1   5   5       33.84       37.26      2.37 o 
   2   5   5       11.18       11.74      1.34 o 
   3   5   5       10.06       12.86      1.55 o 
   4   5   5       11.77       14.42      1.35 o 
   5   5   5        0.02        0.03      0.68 o 
   6   5   5        1.37        1.89      1.19 o 
  -7   6   5        1.63        1.65      1.54 o 
  -6   6   5       41.53       42.46      3.82 o 
  -5   6   5       18.72       18.10      2.58 o 
  -4   6   5        0.73       -0.20      0.63 o 
  -3   6   5        8.39        5.89      1.18 o 
  -2   6   5        3.09        0.67      0.74 o 
  -1   6   5        1.30        1.49      0.71 o 
   0   6   5       17.02       20.50      1.67 o 
   1   6   5       16.16       10.60      2.08 o 
   2   6   5        6.14        6.99      2.16 o 
   3   6   5        0.44        0.65      0.80 o 
   4   6   5       17.37       20.87      3.13 o 
   5   6   5        1.06        3.27      1.03 o 
  -6   7   5        5.37        5.36      2.01 o 
  -5   7   5        6.17        7.74      2.04 o 
  -4   7   5        0.00       -0.41      1.08 o 
  -3   7   5        8.99       10.50      1.47 o 
  -2   7   5        7.74        4.14      1.00 o 
  -1   7   5        0.03       -0.22      0.63 o 
   0   7   5        1.35        2.21      0.86 o 
   1   7   5        3.81        0.85      0.79 o 
   2   7   5        0.32       -0.08      0.72 o 
   3   7   5        5.16        5.77      1.82 o 
   4   7   5        0.20        2.14      1.00 o 
  -5   8   5        3.37       -0.09      1.39 o 
  -4   8   5        1.61        1.35      1.39 o 
  -3   8   5        3.84        1.45      1.31 o 
  -2   8   5        5.93        3.79      1.43 o 
  -1   8   5        1.03        1.50      1.24 o 
   0   8   5        0.68       -0.09      0.84 o 
   1   8   5        6.24        3.97      1.21 o 
   2   8   5        0.32        0.31      0.94 o 
 -10   0   6        1.20        2.01      1.34 o 
  -9   0   6        0.34        0.95      1.06 o 
  -8   0   6       18.40       12.44      2.18 o 
  -7   0   6       75.86       73.28      4.08 o 
  -6   0   6      487.65      429.87     11.28 o 
  -5   0   6        9.04       10.26      0.81 o 
  -4   0   6        0.74        5.19      1.22 o 
  -3   0   6      219.19      272.73      4.89 o 
  -2   0   6      271.34      305.87      5.29 o 
  -1   0   6        0.33        0.32      0.29 o 
   0   0   6      356.58      373.45      7.09 o 
   1   0   6        0.07        0.09      0.29 o 
   2   0   6      148.15      164.77      6.12 o 
   3   0   6       64.48       55.04      3.04 o 
   4   0   6        0.45       -0.07      0.57 o 
   5   0   6        0.32        0.47      0.70 o 
   6   0   6        0.11        0.34      1.17 o 
   7   0   6        9.25       11.11      2.38 o 
 -10   1   6        6.29       12.06      1.81 o 
  -9   1   6       68.33       77.29      3.38 o 
  -8   1   6        9.85       10.65      1.45 o 
  -7   1   6       22.40       23.38      2.39 o 
  -6   1   6      309.17      295.36      6.16 o 
  -5   1   6       25.27       19.72      0.76 o 
  -4   1   6        1.47        0.98      0.27 o 
  -3   1   6        0.95        1.51      1.23 o 
  -2   1   6       21.00       21.26      0.89 o 
  -1   1   6       26.65       39.14      0.93 o 
   0   1   6       29.45       26.72      0.73 o 
   1   1   6      197.00      219.43      2.89 o 
   2   1   6        8.32        6.38      0.70 o 
   3   1   6        8.25        8.13      0.70 o 
   4   1   6        0.96        0.55      0.36 o 
   5   1   6        2.04        1.83      0.55 o 
   6   1   6        4.99        5.20      1.24 o 
   7   1   6       26.14       32.97      2.46 o 
  -9   2   6        0.88        1.17      0.77 o 
  -8   2   6       25.75       25.17      2.43 o 
  -7   2   6       25.90       27.83      2.63 o 
  -6   2   6      500.41      491.59      8.83 o 
  -5   2   6        2.68        1.81      0.37 o 
  -4   2   6       41.98       37.17      0.98 o 
  -3   2   6       65.08       77.45      1.80 o 
  -2   2   6        0.31        1.09      0.32 o 
  -1   2   6        9.23        8.77      0.87 o 
   0   2   6        5.97        9.36      0.90 o 
   1   2   6        3.09        1.52      1.00 o 
   2   2   6        0.04        0.04      0.29 o 
   3   2   6       22.86       23.95      1.47 o 
   4   2   6       40.65       45.11      1.35 o 
   5   2   6        0.24        0.64      0.42 o 
   6   2   6        7.67        9.74      2.44 o 
   7   2   6        4.27        0.96      1.57 o 
  -9   3   6       16.21       22.61      2.10 o 
  -8   3   6        5.23        8.13      1.36 o 
  -7   3   6       43.49       42.93      2.44 o 
  -6   3   6      224.32      227.07      5.26 o 
  -5   3   6        0.85        0.86      0.39 o 
  -4   3   6       27.31       24.10      1.00 o 
  -3   3   6        0.05        0.11      0.30 o 
  -2   3   6       12.82       13.30      0.78 o 
  -1   3   6        5.63        3.56      1.12 o 
   0   3   6       11.85        9.03      1.40 o 
   1   3   6       24.80       28.43      1.63 o 
   2   3   6        6.43        6.11      0.97 o 
   3   3   6        1.06        0.12      0.58 o 
   4   3   6        5.19        5.13      0.75 o 
   5   3   6        1.59        0.57      0.55 o 
   6   3   6        6.26        7.33      2.33 o 
  -9   4   6        2.07        2.39      1.00 o 
  -8   4   6        1.89        2.27      1.17 o 
  -7   4   6       54.91       61.08      2.31 o 
  -6   4   6       49.93       54.69      2.04 o 
  -5   4   6       21.25       23.14      1.11 o 
  -4   4   6       30.44       34.26      1.36 o 
  -3   4   6      174.70      176.03      3.19 o 
  -2   4   6       56.78       53.30      2.18 o 
  -1   4   6       28.21       31.20      1.73 o 
   0   4   6       49.60       49.29      2.51 o 
   1   4   6       10.71       17.82      1.44 o 
   2   4   6        2.88        2.49      0.78 o 
   3   4   6       12.31       16.90      2.65 o 
   4   4   6       16.11       16.67      1.73 o 
   5   4   6        0.00       -0.80      0.53 o 
   6   4   6        8.04        9.30      1.72 o 
  -8   5   6        2.52        1.74      1.08 o 
  -7   5   6       20.72       19.95      1.60 o 
  -6   5   6       76.01       74.78      4.21 o 
  -5   5   6        0.12        0.53      0.66 o 
  -4   5   6        7.90        8.39      2.87 o 
  -3   5   6        2.47        0.61      0.64 o 
  -2   5   6        0.28        0.49      0.55 o 
  -1   5   6        0.33       -0.01      0.54 o 
   0   5   6        0.13       -0.11      0.54 o 
   1   5   6        0.88        1.98      1.53 o 
   2   5   6        2.91        1.01      0.84 o 
   3   5   6        3.11        6.05      1.15 o 
   4   5   6        0.01        0.82      0.77 o 
   5   5   6        3.14        4.49      1.05 o 
  -7   6   6       14.60       20.54      3.11 o 
  -5   6   6        0.03       -0.67      0.64 o 
  -4   6   6        2.05       -0.10      0.65 o 
  -3   6   6       14.94       11.06      1.40 o 
  -2   6   6        5.79        5.19      1.09 o 
  -1   6   6        1.99        3.29      2.94 o 
   0   6   6        0.04       -0.31      0.61 o 
   1   6   6        1.91        3.10      0.96 o 
   2   6   6        2.53        3.25      1.68 o 
   3   6   6        0.55        0.36      0.77 o 
   4   6   6        8.11        9.52      1.36 o 
  -6   7   6       23.62       15.93      2.90 o 
  -5   7   6        0.34       -0.70      0.96 o 
  -4   7   6        3.92        2.58      1.25 o 
  -3   7   6        3.15        5.98      1.23 o 
  -2   7   6        0.33        0.62      0.75 o 
  -1   7   6        0.40        1.41      0.79 o 
   0   7   6        0.02       -0.48      0.68 o 
   1   7   6        1.29        6.35      1.32 o 
   2   7   6        0.41       -0.17      0.83 o 
   3   7   6        0.02        0.41      0.80 o 
  -4   8   6        1.00        2.86      1.69 o 
  -3   8   6        3.81        3.11      1.15 o 
  -2   8   6        0.12        0.85      0.96 o 
  -1   8   6        2.39        3.93      2.40 o 
   0   8   6        1.70        6.63      2.78 o 
   1   8   6        2.36        4.58      1.28 o 
  -9   0   7        1.37        4.55      1.59 o 
  -8   0   7       17.47       17.06      2.47 o 
  -7   0   7        1.27        2.82      1.17 o 
  -6   0   7        1.43        2.93      1.17 o 
  -5   0   7        0.01        0.62      0.49 o 
  -4   0   7        2.22        1.51      0.52 o 
  -3   0   7       11.01        4.58      0.54 o 
  -2   0   7        0.37        1.36      0.44 o 
  -1   0   7       17.46       17.26      1.00 o 
   0   0   7      188.52      196.90      3.87 o 
   1   0   7        8.70        7.04      0.76 o 
   2   0   7      114.86      118.19      3.00 o 
   3   0   7      198.43      156.83      5.84 o 
   4   0   7      191.81      184.84      4.78 o 
   5   0   7        3.96        4.87      1.08 o 
   6   0   7       37.57       40.94      3.74 o 
  -9   1   7        7.26        4.85      1.15 o 
  -8   1   7        2.38        2.72      0.90 o 
  -7   1   7      412.84      405.44      9.46 o 
  -6   1   7       66.66       61.72      2.52 o 
  -5   1   7      126.39      120.00      2.12 o 
  -4   1   7        9.14       12.09      0.86 o 
  -3   1   7        9.10        4.47      0.47 o 
  -2   1   7        1.56        0.85      0.27 o 
  -1   1   7       21.61       13.31      0.74 o 
   0   1   7      289.57      264.20      3.34 o 
   1   1   7       49.41       60.99      2.14 o 
   2   1   7        6.37        6.75      1.44 o 
   3   1   7        0.76        2.05      0.65 o 
   4   1   7       11.54       10.72      0.93 o 
   5   1   7        5.69        3.71      0.95 o 
   6   1   7       11.51       15.16      1.86 o 
  -9   2   7        9.22        7.17      1.40 o 
  -8   2   7       50.03       54.28      3.25 o 
  -7   2   7       23.61       18.56      1.67 o 
  -6   2   7       22.92       24.79      1.73 o 
  -5   2   7       20.52       17.33      0.78 o 
  -4   2   7      119.97      112.10      2.08 o 
  -3   2   7        4.18        4.48      0.49 o 
  -2   2   7      117.93      100.52      1.76 o 
  -1   2   7        4.81        3.33      0.54 o 
   0   2   7        0.60        0.54      0.35 o 
   1   2   7        4.99        5.84      0.73 o 
   2   2   7        0.20       -0.30      0.36 o 
   3   2   7      119.00      102.85      2.55 o 
   4   2   7       41.38       38.34      1.55 o 
   5   2   7        0.95       -0.13      0.60 o 
   6   2   7        4.82        7.01      2.30 o 
  -9   3   7        1.20        1.55      0.89 o 
  -8   3   7        2.20        1.14      0.84 o 
  -7   3   7      167.09      182.98      4.99 o 
  -6   3   7       43.39       42.88      1.81 o 
  -5   3   7       17.00       19.46      1.01 o 
  -4   3   7        5.73        7.40      1.09 o 
  -3   3   7       11.25        9.60      0.78 o 
  -2   3   7        3.33        2.68      0.99 o 
  -1   3   7        4.13        2.52      0.68 o 
   0   3   7       63.78       61.47      2.63 o 
   1   3   7       72.52       67.08      3.65 o 
   2   3   7        6.90        8.38      1.16 o 
   3   3   7        0.59        0.33      0.53 o 
   4   3   7        0.62        0.51      0.52 o 
   5   3   7        0.17        0.58      0.59 o 
   6   3   7       20.06       22.82      3.53 o 
  -8   4   7        0.83        0.93      0.74 o 
  -7   4   7        9.43       13.61      1.32 o 
  -6   4   7       17.43       22.86      1.45 o 
  -5   4   7        0.32        1.19      0.55 o 
  -4   4   7        5.02        6.03      0.73 o 
  -3   4   7        0.20        1.41      0.98 o 
  -2   4   7       31.39       31.35      1.78 o 
  -1   4   7       32.16       30.26      3.07 o 
   0   4   7       53.25       57.02      3.37 o 
   1   4   7        5.84        7.60      1.13 o 
   2   4   7       25.44       25.58      1.82 o 
   3   4   7       11.78       11.93      1.43 o 
   4   4   7       30.40       31.07      1.57 o 
   5   4   7        1.09        0.85      0.66 o 
  -8   5   7        0.51        0.83      0.97 o 
  -7   5   7       50.74       56.07      4.50 o 
  -6   5   7        8.84        8.25      2.06 o 
  -5   5   7        4.32        3.80      0.96 o 
  -4   5   7        0.71        3.35      0.95 o 
  -3   5   7        2.21        4.03      0.94 o 
  -2   5   7        0.03       -0.33      0.51 o 
  -1   5   7        0.00        0.01      0.57 o 
   0   5   7       38.69       38.66      2.15 o 
   1   5   7       14.30       15.35      1.57 o 
   2   5   7        0.12        0.44      0.65 o 
   3   5   7        2.82        2.99      1.01 o 
   4   5   7        1.29        2.26      0.83 o 
   5   5   7        2.68        3.77      0.90 o 
  -7   6   7        2.53        6.99      2.20 o 
  -6   6   7        0.03       -0.84      1.12 o 
  -5   6   7        0.09       -0.85      0.61 o 
  -4   6   7       23.51       28.74      2.08 o 
  -3   6   7        3.19        2.67      1.86 o 
  -2   6   7        8.65        8.44      1.28 o 
  -1   6   7        1.60        0.71      0.75 o 
   0   6   7        9.51       15.99      1.65 o 
   1   6   7        0.99        3.52      1.35 o 
   2   6   7        2.07        2.04      0.94 o 
   3   6   7        8.45        7.93      1.71 o 
   4   6   7        0.40        0.28      0.84 o 
  -6   7   7        0.07       -0.42      1.33 o 
  -5   7   7        0.05       -0.97      0.73 o 
  -4   7   7        1.93        1.84      0.95 o 
  -3   7   7        1.59        1.95      0.92 o 
  -2   7   7        0.89        0.50      0.80 o 
  -1   7   7        0.02        0.14      0.74 o 
   0   7   7        8.30        8.88      1.50 o 
   1   7   7        6.31        7.92      1.50 o 
   2   7   7        0.00       -0.65      0.88 o 
  -3   8   7        2.13        2.80      2.41 o 
  -2   8   7        1.18        1.44      1.00 o 
  -1   8   7        0.05        0.49      0.90 o 
   0   8   7        0.05        2.82      2.06 o 
  -9   0   8        0.26        0.43      1.09 o 
  -8   0   8        0.01        0.25      1.01 o 
  -7   0   8        1.96        2.79      1.26 o 
  -6   0   8        7.65        5.37      1.40 o 
  -5   0   8        2.50        1.86      0.56 o 
  -4   0   8        1.70        0.92      0.41 o 
  -3   0   8        1.19        0.96      0.48 o 
  -2   0   8        2.04        2.93      0.78 o 
  -1   0   8       98.44       86.95      2.37 o 
   0   0   8      109.59      114.54      3.82 o 
   1   0   8       17.83       18.67      2.11 o 
   2   0   8       53.96       59.41      3.55 o 
   3   0   8       40.70       29.44      2.79 o 
   4   0   8       14.70       19.41      2.45 o 
   5   0   8        0.40       -0.14      0.74 o 
   6   0   8        1.17        5.27      1.99 o 
  -9   1   8        1.08        0.87      0.85 o 
  -8   1   8        0.42       -0.07      0.64 o 
  -7   1   8        0.86        1.48      0.81 o 
  -6   1   8        3.37        2.96      0.98 o 
  -5   1   8       40.90       36.80      1.32 o 
  -4   1   8        0.55        0.57      0.34 o 
  -3   1   8       82.51       73.23      1.60 o 
  -2   1   8       23.91       23.73      0.89 o 
  -1   1   8      186.82      188.15      4.40 o 
   0   1   8      431.70      415.47      6.01 o 
   1   1   8        9.17       11.07      0.92 o 
   2   1   8        9.76        6.34      0.79 o 
   3   1   8       69.67       63.54      2.17 o 
   4   1   8        2.41        3.13      0.71 o 
   5   1   8        1.68        0.55      0.70 o 
  -9   2   8        0.21        0.35      0.82 o 
  -8   2   8       16.30       14.80      1.72 o 
  -7   2   8        2.94        1.36      0.75 o 
  -6   2   8       93.73       94.92      5.52 o 
  -5   2   8        0.50       -0.21      0.29 o 
  -4   2   8       71.42       72.52      1.71 o 
  -3   2   8        0.09        1.11      0.42 o 
  -2   2   8      100.86       91.61      2.29 o 
  -1   2   8       74.33       72.10      2.05 o 
   0   2   8        0.00       -0.30      0.39 o 
   1   2   8       18.90       17.57      1.17 o 
   2   2   8        0.06        0.64      0.50 o 
   3   2   8       47.11       40.07      3.31 o 
   4   2   8        0.18        0.44      0.50 o 
   5   2   8        3.34        3.54      0.95 o 
  -9   3   8        0.27        0.09      0.84 o 
  -8   3   8        0.82        0.20      0.66 o 
  -7   3   8        0.02       -0.23      0.93 o 
  -6   3   8       10.64       11.03      1.83 o 
  -5   3   8       14.83       14.79      0.89 o 
  -4   3   8        6.23        5.31      0.94 o 
  -3   3   8       11.00       12.30      3.19 o 
  -2   3   8        1.89        2.18      1.00 o 
  -1   3   8      181.20      187.99      4.53 o 
   0   3   8      227.08      232.61      5.24 o 
   1   3   8       26.81       28.95      1.51 o 
   2   3   8        0.07        0.24      0.48 o 
   3   3   8       66.69       76.67      2.53 o 
   4   3   8        1.54        1.14      0.61 o 
   5   3   8        1.51        2.22      0.74 o 
  -8   4   8        0.67        0.85      0.76 o 
  -7   4   8        0.00        1.48      0.68 o 
  -6   4   8        0.07       -0.71      0.63 o 
  -5   4   8        1.15        1.02      0.68 o 
  -4   4   8       27.17       28.91      1.85 o 
  -3   4   8        0.06        0.00      0.50 o 
  -2   4   8       25.36       22.09      1.64 o 
  -1   4   8       30.31       26.97      2.93 o 
   0   4   8      124.15      116.39      3.62 o 
   1   4   8       12.88       15.35      1.54 o 
   2   4   8       53.95       60.67      5.54 o 
   3   4   8       36.92       33.01      1.83 o 
   4   4   8        6.37        9.15      1.46 o 
  -7   5   8        1.67        2.28      1.60 o 
  -6   5   8        1.09        0.54      1.28 o 
  -5   5   8        2.39        3.62      1.05 o 
  -4   5   8        0.98        2.32      0.87 o 
  -3   5   8        1.09        0.10      0.64 o 
  -2   5   8        2.20        1.59      0.76 o 
  -1   5   8       45.86       52.06      6.07 o 
   0   5   8       84.20       89.62      3.34 o 
   1   5   8        0.98        0.99      1.15 o 
   2   5   8        0.00        0.84      1.32 o 
   3   5   8        9.12        6.43      1.35 o 
   4   5   8        0.36        0.59      0.72 o 
  -6   6   8        0.41        1.05      1.33 o 
  -5   6   8        0.16        0.20      0.77 o 
  -4   6   8        1.62        1.34      0.89 o 
  -3   6   8        7.64        7.67      1.32 o 
  -2   6   8        3.73        3.12      0.98 o 
  -1   6   8        1.63        1.37      1.06 o 
   0   6   8        1.50        0.75      0.83 o 
   1   6   8        7.91       10.72      1.59 o 
   2   6   8        0.24       -0.15      0.79 o 
   3   6   8       11.80       12.26      1.82 o 
  -5   7   8        4.91        4.34      1.31 o 
  -4   7   8        0.01       -0.19      0.88 o 
  -3   7   8        5.49        6.62      1.34 o 
  -2   7   8        3.74        3.25      1.11 o 
  -1   7   8       21.35       20.25      2.02 o 
   0   7   8       33.10       27.36      2.32 o 
   1   7   8        0.19       -0.35      0.85 o 
  -9   0   9        0.81        0.11      1.10 o 
  -8   0   9        3.24        4.30      1.53 o 
  -7   0   9       13.00       15.39      2.35 o 
  -6   0   9        5.13        4.67      1.44 o 
  -5   0   9        2.91        1.25      1.18 o 
  -4   0   9       46.52       36.81      1.93 o 
  -3   0   9        7.61        6.78      1.47 o 
  -2   0   9       30.25       26.44      1.42 o 
  -1   0   9      494.12      484.28     12.29 o 
   0   0   9       37.34       38.34      2.82 o 
   1   0   9        0.06       -0.76      0.70 o 
   2   0   9        0.47        1.93      1.13 o 
   3   0   9        8.30        8.18      1.77 o 
   4   0   9        0.65       -0.66      0.78 o 
   5   0   9        5.70        3.42      1.22 o 
  -9   1   9        0.89        2.41      1.12 o 
  -8   1   9       35.23       45.40      4.62 o 
  -7   1   9        9.78       13.25      1.59 o 
  -6   1   9        0.12       -0.22      0.51 o 
  -5   1   9        1.51        0.79      0.34 o 
  -4   1   9       10.99       10.08      0.73 o 
  -3   1   9       58.08       54.63      2.06 o 
  -2   1   9       15.32       16.41      1.04 o 
  -1   1   9      513.00      488.09      6.91 o 
   0   1   9        4.09        3.24      0.63 o 
   1   1   9       90.14       81.33      4.33 o 
   2   1   9       30.92       26.01      4.76 o 
   3   1   9        4.13        2.17      1.02 o 
   4   1   9        0.10        0.81      0.66 o 
   5   1   9        4.51        4.39      1.05 o 
  -9   2   9        2.94        3.47      1.17 o 
  -8   2   9       16.78       18.02      2.19 o 
  -7   2   9        2.85        2.41      0.77 o 
  -6   2   9       15.95       17.13      1.31 o 
  -5   2   9       11.48       12.50      0.86 o 
  -4   2   9      231.25      206.09      3.31 o 
  -3   2   9       16.68       15.85      1.09 o 
  -2   2   9       35.32       28.61      1.40 o 
  -1   2   9      422.38      429.87      6.48 o 
   0   2   9      204.76      195.50      4.69 o 
   1   2   9        2.52        3.64      0.73 o 
   2   2   9       28.11       23.85      1.76 o 
   3   2   9        2.81        1.34      0.79 o 
   4   2   9        4.16        3.19      0.95 o 
  -8   3   9        7.74       14.29      1.50 o 
  -7   3   9        6.17        8.78      1.17 o 
  -6   3   9        0.35        0.15      0.67 o 
  -5   3   9        0.48        0.55      0.43 o 
  -4   3   9        7.40        5.43      0.67 o 
  -3   3   9       42.28       39.60      2.52 o 
  -2   3   9        3.15        4.13      1.06 o 
  -1   3   9      268.57      273.66      4.91 o 
   0   3   9       11.09       12.99      1.18 o 
   1   3   9       27.13       26.16      1.56 o 
   2   3   9       14.40       15.75      1.32 o 
   3   3   9        0.05        0.44      0.64 o 
   4   3   9        0.01        1.60      0.84 o 
  -8   4   9        0.11       -0.23      0.69 o 
  -7   4   9        1.28       -0.84      1.14 o 
  -6   4   9        3.77        4.08      1.60 o 
  -5   4   9        2.89        3.41      0.75 o 
  -4   4   9       12.65       11.44      1.36 o 
  -3   4   9        0.04        0.97      0.66 o 
  -2   4   9       15.23       16.01      1.51 o 
  -1   4   9      104.25      107.36      3.54 o 
   0   4   9        6.19        5.11      1.07 o 
   1   4   9        1.14        1.63      0.65 o 
   2   4   9        1.67        2.50      0.74 o 
   3   4   9        6.48        6.20      1.06 o 
   4   4   9        2.65        1.59      0.76 o 
  -7   5   9        8.35        8.67      2.40 o 
  -6   5   9        2.34        2.12      1.53 o 
  -5   5   9        6.16        5.53      1.20 o 
  -4   5   9       12.58       14.87      1.61 o 
  -3   5   9        5.92        5.20      1.12 o 
  -2   5   9        9.38       14.06      2.00 o 
  -1   5   9       73.21       79.14      3.21 o 
   0   5   9        0.82       -0.16      0.73 o 
   1   5   9        5.13        3.91      1.06 o 
   2   5   9       11.43       15.63      1.81 o 
   3   5   9        0.99        0.96      0.75 o 
  -6   6   9        2.96        1.96      1.71 o 
  -5   6   9        3.81        1.53      1.01 o 
  -4   6   9        4.96        6.81      1.32 o 
  -3   6   9        3.11        2.71      0.96 o 
  -2   6   9        0.66        0.30      0.76 o 
  -1   6   9       62.08       52.21      3.21 o 
   0   6   9       16.11       14.22      1.79 o 
   1   6   9        3.83        3.66      1.22 o 
   2   6   9        5.28        7.25      1.72 o 
  -4   7   9        0.87        0.99      1.00 o 
  -3   7   9        3.21        1.23      1.28 o 
  -2   7   9        3.16        3.77      1.24 o 
  -1   7   9        3.73        0.72      0.96 o 
  -9   0  10       17.66       16.17      2.89 o 
  -8   0  10       46.31       45.81      4.03 o 
  -7   0  10        0.10        1.28      1.09 o 
  -6   0  10        1.56        3.52      1.35 o 
  -5   0  10       57.03       50.71      2.16 o 
  -4   0  10       16.47       16.21      1.31 o 
  -3   0  10       51.48       52.42      3.18 o 
  -2   0  10      112.67      102.01      4.71 o 
  -1   0  10      205.47      204.44      7.25 o 
   0   0  10        8.39        9.91      1.90 o 
   1   0  10        0.37        0.26      0.81 o 
   2   0  10        0.21        0.65      0.99 o 
   3   0  10        0.57       -0.36      0.92 o 
   4   0  10        1.06       -0.07      0.90 o 
  -8   1  10       23.18       28.01      2.31 o 
  -7   1  10        3.68        4.21      0.92 o 
  -6   1  10        6.47        8.53      1.08 o 
  -5   1  10       99.33       80.28      1.98 o 
  -4   1  10       42.63       38.48      1.96 o 
  -3   1  10        7.58        5.60      1.12 o 
  -2   1  10        1.07        0.29      0.56 o 
  -1   1  10        0.20       -0.02      0.55 o 
   0   1  10        2.11        3.46      1.20 o 
   1   1  10        1.62        0.69      1.45 o 
   2   1  10        0.05       -0.20      0.94 o 
   3   1  10        8.27       11.08      1.56 o 
   4   1  10        8.79       12.16      1.42 o 
  -8   2  10       32.60       33.72      2.77 o 
  -7   2  10        5.33        6.54      1.08 o 
  -6   2  10        1.03       -0.06      0.66 o 
  -5   2  10        7.58        5.90      0.71 o 
  -4   2  10        2.18        1.00      0.83 o 
  -3   2  10        0.87        0.54      0.47 o 
  -2   2  10      255.20      236.34      4.42 o 
  -1   2  10       57.66       63.29      2.13 o 
   0   2  10       73.88       68.58      3.07 o 
   1   2  10       13.41       13.62      1.71 o 
   2   2  10       14.35       12.16      1.56 o 
   3   2  10        5.54        4.46      1.17 o 
   4   2  10        1.09        0.38      0.83 o 
  -8   3  10       17.23       21.13      1.75 o 
  -7   3  10        0.16        0.85      1.23 o 
  -6   3  10       10.63       11.98      1.48 o 
  -5   3  10       40.72       34.39      1.66 o 
  -4   3  10       11.87       11.04      1.88 o 
  -3   3  10        6.66        5.59      1.01 o 
  -2   3  10        0.94        2.30      0.64 o 
  -1   3  10        0.64        1.52      0.57 o 
   0   3  10        2.18        2.73      0.74 o 
   1   3  10        6.80        6.08      1.43 o 
   2   3  10        2.72        2.42      0.93 o 
   3   3  10        4.34        4.40      1.19 o 
  -7   4  10        4.88        5.27      1.94 o 
  -6   4  10        8.54        8.31      2.15 o 
  -5   4  10        2.99        2.94      1.00 o 
  -4   4  10       10.07       13.71      1.32 o 
  -3   4  10        1.23        0.27      0.53 o 
  -2   4  10       39.30       40.60      2.54 o 
  -1   4  10       49.81       43.57      1.99 o 
   0   4  10        1.45        0.54      0.61 o 
   1   4  10        0.01       -0.37      0.52 o 
   2   4  10        0.70        0.52      0.68 o 
  -6   5  10        6.36        4.91      1.93 o 
  -5   5  10        2.34       -0.02      1.26 o 
  -4   5  10        2.13        0.30      0.78 o 
  -3   5  10        0.68        0.47      0.80 o 
  -2   5  10        1.00        1.66      1.45 o 
  -1   5  10        4.34        2.84      1.01 o 
   0   5  10        0.32       -0.09      0.72 o 
   1   5  10        0.18        0.86      0.70 o 
   2   5  10        2.67        1.95      0.87 o 
  -5   6  10        2.07        1.42      1.03 o 
  -4   6  10        2.80        0.85      0.97 o 
  -3   6  10        0.03       -0.20      0.80 o 
  -2   6  10       12.57       17.52      1.95 o 
  -1   6  10        6.62        5.55      1.34 o 
   0   6  10        0.11       -0.68      0.81 o 
  -8   0  11       23.17       36.56      3.82 o 
  -7   0  11        4.04        7.12      1.34 o 
  -5   0  11        0.00       -0.31      0.71 o 
  -4   0  11        0.09       -1.09      0.72 o 
  -3   0  11        0.03       -0.06      0.77 o 
  -2   0  11        0.95        0.52      0.94 o 
  -1   0  11        9.54        5.18      1.46 o 
   0   0  11        0.35        0.36      0.73 o 
   1   0  11        5.93        5.11      1.55 o 
   2   0  11       11.87       13.23      2.45 o 
   3   0  11        7.23        8.50      2.13 o 
  -8   1  11        0.25        0.17      0.71 o 
  -7   1  11        1.17        4.98      0.98 o 
  -6   1  11       11.82        7.96      1.88 o 
  -5   1  11       49.50       36.34      1.63 o 
  -4   1  11        0.27        1.23      0.69 o 
  -3   1  11        0.32       -0.02      0.61 o 
  -2   1  11        4.61        4.85      1.04 o 
  -1   1  11        9.30        8.22      2.05 o 
   0   1  11        2.06        1.12      0.70 o 
   1   1  11        1.98        0.35      0.70 o 
   2   1  11        6.85        5.42      1.25 o 
   3   1  11        4.22        5.68      1.79 o 
  -8   2  11       11.50       18.64      3.14 o 
  -7   2  11        1.29        1.40      0.94 o 
  -6   2  11        0.18        0.81      0.80 o 
  -5   2  11        1.16        1.30      0.60 o 
  -4   2  11        0.02       -0.25      0.50 o 
  -3   2  11        5.91        7.67      0.98 o 
  -2   2  11        0.00        0.45      0.62 o 
  -1   2  11        2.01        1.55      0.77 o 
   0   2  11        6.82        6.86      1.30 o 
   1   2  11        1.78        0.61      0.92 o 
   2   2  11       22.65       19.64      2.88 o 
  -7   3  11        0.90        0.79      1.32 o 
  -6   3  11        6.48        4.93      1.70 o 
  -5   3  11       46.71       42.03      2.36 o 
  -4   3  11        2.43        2.07      0.70 o 
  -3   3  11        3.45        2.92      0.92 o 
  -2   3  11        1.22        0.68      0.59 o 
  -1   3  11        3.90        3.56      0.80 o 
   0   3  11       10.13       10.53      1.84 o 
   1   3  11        1.22        1.94      0.92 o 
   2   3  11       14.61       14.76      1.88 o 
  -6   4  11        9.25       10.80      2.38 o 
  -5   4  11        0.77        3.55      1.07 o 
  -4   4  11       14.77       15.97      1.38 o 
  -3   4  11        0.02        0.26      0.58 o 
  -2   4  11       19.31       23.56      1.61 o 
  -1   4  11        0.08        0.75      0.62 o 
   0   4  11        0.79        1.70      0.72 o 
   1   4  11        0.69       -0.18      0.74 o 
  -5   5  11       25.18       26.61      2.23 o 
  -4   5  11        0.39        0.13      0.67 o 
  -3   5  11       11.35       10.65      1.43 o 
  -2   5  11        0.68        3.08      0.88 o 
  -1   5  11        1.96        1.00      0.71 o 
   0   5  11        1.60        2.83      0.99 o 
  -5   0  12        4.19        9.86      1.91 o 
  -4   0  12        0.01        1.03      0.96 o 
  -3   0  12       15.85       18.42      2.47 o 
  -2   0  12       14.33       10.36      2.11 o 
  -1   0  12        0.01        0.72      0.89 o 
   0   0  12        0.85        1.10      1.09 o 
   1   0  12        2.61        4.19      1.60 o 
  -5   1  12        5.81        9.08      1.57 o 
  -4   1  12        2.12        1.90      0.80 o 
  -3   1  12       18.09       22.06      1.88 o 
  -2   1  12        9.30        9.32      1.43 o 
  -1   1  12        0.28       -0.54      0.59 o 
   0   1  12        0.16        0.98      0.75 o 
   1   1  12       42.03       52.87      5.24 o 
  -7   2  12        2.60        2.15      1.05 o 
  -6   2  12        2.32        7.21      1.97 o 
  -5   2  12        0.93        0.62      1.09 o 
  -4   2  12        0.27        0.36      0.83 o 
  -3   2  12       15.99       18.87      1.80 o 
  -2   2  12       16.65       17.15      1.83 o 
  -1   2  12        1.57        0.26      0.94 o 
   0   2  12        2.95        3.50      1.04 o 
   1   2  12       13.32       21.02      2.15 o 
  -6   3  12        2.88        5.23      1.86 o 
  -5   3  12        0.08       -0.15      0.77 o 
  -4   3  12        0.04        0.55      0.62 o 
  -3   3  12        0.42        1.34      0.82 o 
  -2   3  12        4.70        4.88      2.53 o 
  -1   3  12        2.68        2.67      1.17 o 
   0   3  12        1.07        1.39      1.01 o 
  -5   4  12        0.57        1.09      0.97 o 
  -4   4  12        9.00       12.22      1.41 o 
  -3   4  12        3.77        4.96      1.01 o 
  -2   4  12       29.53       34.97      1.99 o 
  -1   4  12        0.66       -0.07      0.76 o 
  -5   0  13       11.20       13.65      2.27 o 
  -4   0  13        0.11        1.07      1.18 o 
  -3   0  13       43.03       54.89      4.02 o 
  -2   0  13        6.36        9.31      2.21 o 
  -1   0  13       10.50       11.53      2.34 o 
   0   0  13       39.79       51.36      4.34 o 
  -5   1  13        0.58        0.53      1.16 o 
  -4   1  13        1.47        0.98      0.79 o 
  -3   1  13       38.73       43.17      2.68 o 
  -2   1  13        9.86       10.30      1.57 o 
  -1   1  13        0.45        1.33      0.90 o 
  -5   2  13        0.15        1.15      1.13 o 
  -4   2  13        3.79        3.55      1.15 o 
  -3   2  13        5.61        6.27      3.07 o 
  -2   2  13        7.69       10.45      1.62 o 
  -1   2  13        0.49        1.47      0.93 o 
  -4   3  13        3.17        4.30      1.19 o 
  -3   3  13       22.91       29.17      3.12 o 
  -2   3  13        2.65        2.16      1.04 o 
                                                 
